# Supplementary material for: MicroRNA Profiles in Intestinal Epithelial Cells in a Mouse Model of Sepsis
Source: Cells. 2023 Feb 24;12(5):726. doi: 10.3390/cells12050726 (PMC10001189; doi:10.3390/cells12050726)
Supplement: Supplementary file 1 [file cells-12-00726-s001.zip]

Archive with 1 entries (1 files):
- cells-2198459-supplementary.pdf
